# Supplementary material for: Climate-Driven Prediction of the Future Distribution of Phytolacca americana L. Using a BIOMOD2 Ensemble Modelling Framework
Source: Plants (Basel). 2026 Jun 4;15(11):1747. doi: 10.3390/plants15111747 (PMC13258892; doi:10.3390/plants15111747)
Supplement: Supplementary file 1 [file plants-15-01747-s001.zip]

Archive with 1 entries (1 files):
- plants-4252406-supplementary.pdf
